# Supplementary material for: Inflammatory Bowel Disease and Neutrophil–Lymphocyte Ratio: A Systematic Scoping Review
Source: J Clin Med. 2021 Sep 17;10(18):4219. doi: 10.3390/jcm10184219 (PMC8466606; doi:10.3390/jcm10184219)
Supplement: Supplementary file 1 [file jcm-10-04219-s001.zip]

Archive with 1 entries (1 files):
- jcm-1340627-supplementary.pdf
